# Supplementary material for: Quality assessment of antibiotic use data in the Norwegian veterinary prescription register for 2023
Source: BMC Vet Res. 2025 Aug 7;21:510. doi: 10.1186/s12917-025-04903-9 (PMC12333288; doi:10.1186/s12917-025-04903-9)
Supplement: Supplementary file 2 — Supplementary Material 2: Supplementary Table 1 [file 12917_2025_4903_MOESM2_ESM.xlsx]

## Sheet: Sheet1
Columns in Norwegian	Columns in English	Explanation	Use in this study
reportid	report_id	Unique identifier of every report to VetReg, but one report can contain several records	Not used
reseptid	Prescription ID	The explanation is not provided	Not used
registrertdato	registered date	Date of registration	Evaluation of timeliness
utlevertdato	delivery date	Date of use or dispensing	Evaluation of timeliness
utleveringstype	delivery type	Tells if data is delivered by vets or pharmacies, and from pharmacies to vets or animal owner	Preparing datasets
kilde	source	Source of data to NFSA. Either automatic or through their web portal (manual)	Not used
rkid	NFSA_unit_id	Internal information for NFSA	Not used
avdid	NFSA_unit_id	Internal information for NFSA	Not used
utleverer	deliverer	Person or company (pharmacies/feed mills) that delivers medicines	Not used
rekvirent	prescriber	The person who prescribes the medicine	Not used
helsepersonell	animal_health_personell	The profession of the animal health personell (Veterinary or Fish health biologist)	Not used
rekvirent_dhprnr	prescriber_id	The authorisation ID of person who prescribes/dispenses the medicine	Not used
tilfoertav	dispensed_by	Tells if the medicine is dispensed by animal owner/helper or animal health personell	Not used
mottakervm	owner_information	Owner information related to other information at NFSA	Not used
mottakerfornavn	owner_first_name	First name of owner	Not used
mottakeretternavn	owner_last_name	Last name of owner	Not used
mottakeradresse	owner_address	Address of owner	Not used
mottakerpostnr	owner_post_code	Postal code of owner	Not used
mottakerpoststed	owner_post_locality	Post office of owner	Not used
aktivitet	animal_group	Amimal group to which the species the prescription is issued to belongs	Not used
mottakers_produsentnr	producer_number	Number to identify food producing land animal owners	Not used
lokalitet	locality	Number to identify aquacluture localities	Not used
dyrekategori	animal_category	Species or category of species the prescription is issued for	Evaluation of animal category
driftstype	operation_type	Describes the category of aquaculture operation	Not used
merke	animal_id	ID of individual animal (when given)	Evaluation of number of animals
Identifikasjonsbeskrivelse	identity_description	Information not shared by NFSA	Not used
antalldyr	number_of_animals	Number of animals subjected to treatment	Evaluation of number of animals
snittvekt	weight	Average weight of animals subjected to treatment	Not used
beskrivelse	prescription_reason	Pre-determined categories of reasons for prescriptions	Evaluation of amount of medicinal product reported used and associated unit
diagnose	diagnosis	pre-determined categories of diagnosis	Evaluation of amount of medicinal product reported used and associated unit
varenummer	nordic_article_number	Identifier for package presentation (combination of medicinal_product + strength + size of package + formulation)	Evaluation of medicinal product name and national ID
atc_kode	ATC code	Anatomical Therapeutic Chemical code	Preparing datasets
levert_mengde	dispensed_quantity	Qunatity of a given unit of medicine dispensed	Evaluation of amount of medicinal product reported used and associated unit and calculation of completeness
enhet_mengde	dispensed_unit	Unit of the quantity of medicine dispensed	Evaluation of amount of medicinal product reported used and associated unit and calculation of completeness
antall_pakninger	number_of_packages	Number of packages dispensed from pharmacies	Evaluation of number of packages and calculation of completeness
planavsluttbehandling	end_date_of_treatment	Planned end date of treatment	Not used
tilbakeholdelsestid	withdrawal_period	Withdrawal period of the end product (milk/egg/honey) from the market after dispensing the medicine	Not used
tilbakeholdikkekjoett	withdrawal_period_meat	Withdrawal period of meat from the market after dispensing the medicine	Not used
startforbudhest	start_ban_horse	Period when horse is not allowed to compete after dispensing the medicine	Not used
koksidiostatika	coccidiostatics	Wether or not the medicine is a coccidiostatic	Not used
problemer	problems	Problems identified by NFSA	Not used
feilkoder	error_code	Internal error codes for NFSA	Not used
lm_varenavn	medicinal_product_name	Name of the medicine product	Evaluation of medicinal product name and Nordic article number
dyrekategorifilter	animal_category_filter	Information not shared by NFSA	Not used
utleverertlm_idstring	report_id_two	Information not shared by NFSA	Not used
innsender	sender	Indentifier for data provider	Not used
