# Supplementary material for: Quality assessment of antibiotic use data in the Norwegian veterinary prescription register for 2023
Source: BMC Vet Res. 2025 Aug 7;21:510. doi: 10.1186/s12917-025-04903-9 (PMC12333288; doi:10.1186/s12917-025-04903-9)
Supplement: Supplementary file 3 — Supplementary Material 3: Supplementary Table 2 [file 12917_2025_4903_MOESM3_ESM.xlsx]

## Sheet: Ark1
ATC or ATCvet code	Description	Mandatory reporting of use data	Mandatory reporting of sales data
QA07AA	Antidiarrheals, intestinal anti-inflammatory and anti-infective agents	Yes	Yes
A07AA	Antidiarrheals, intestinal anti-inflammatory and anti-infective agents	Yes	No
QA07AB	Antidiarrheals, intestinal anti-inflammatory and anti-infective agents	Yes	Yes
A07AB	Antidiarrheals, intestinal anti-inflammatory and anti-infective agents	Yes	No
QA07AX03	Antidiarrheals, intestinal anti-inflammatory and anti-infective agents	Yes	Yes
A07AX03	Antidiarrheals, intestinal anti-inflammatory and anti-infective agents	Yes	No
QA07AX04	Antidiarrheals, intestinal anti-inflammatory and anti-infective agents	Yes	Yes
A07AX04	Antidiarrheals, intestinal anti-inflammatory and anti-infective agents	Yes	No
QG01AA	Gynaecological antiinfectives and antiseptics	Yes	Yes
G01AA	Gynaecological antiinfectives and antiseptics	Yes	No
QG01AE	Gynaecological antiinfectives and antiseptics	Yes	Yes
G01AE	Gynaecological antiinfectives and antiseptics	Yes	No
QG01BA	Gynaecological antiinfectives and antiseptics	Yes	Yes
G01BA	Gynaecological antiinfectives and antiseptics	Yes	No
QG01BE	Gynaecological antiinfectives and antiseptics	Yes	Yes
G01BE	Gynaecological antiinfectives and antiseptics	Yes	No
QG51AA	Antiinfectives and antiseptics for intrauterine use	Yes	Yes
QJ01	Antibacterials for systemic use	Yes	Yes
J01	Antibacterials for systemic use	Yes	No
QJ51	Antibacterials for intramammary use	Yes	Yes
QP51AG	Antiprotozoals (with antibacterial effect)	Yes	Yes
QG51AG	Antiinfectives and antiseptics for intrauterine use	Yes	Yes
