# Supplementary material for: Quality assessment of antibiotic use data in the Norwegian veterinary prescription register for 2023
Source: BMC Vet Res. 2025 Aug 7;21:510. doi: 10.1186/s12917-025-04903-9 (PMC12333288; doi:10.1186/s12917-025-04903-9)
Supplement: Supplementary file 4 — Supplementary Material 4: Supplementary Table 3 [file 12917_2025_4903_MOESM4_ESM.xlsx]

## Sheet: Sheet1
Animal species/categories	1st step (2023-2025)	2nd step (2026-2028)	3rd step (from 2029 and onwards)
Beef cattle	X	X	X
Dairy cattle	X	X	X
Other cattle	X	X	X
Fattening pigs	X	X	X
Other pigs	X	X	X
Broilers	X	X	X
Laying hens	X	X	X
Other chickens	X	X	X
Fattening Turkeys	X	X	X
Other turkeys	X	X	X
Ducks		X	X
Geese		X	X
Sheep		X	X
Goats		X	X
Atlantic salmon		X	X
Rainbow trout		X	X
Gilthead seabream		X	X
European seabass		X	X
Common carp		X	X
Horses		X	X
Rabbits		X	X
Other food-producing animals		X	X
Dogs			X
Cats			X
Fur animals			X
