# Supplementary material for: Quality assessment of antibiotic use data in the Norwegian veterinary prescription register for 2023
Source: BMC Vet Res. 2025 Aug 7;21:510. doi: 10.1186/s12917-025-04903-9 (PMC12333288; doi:10.1186/s12917-025-04903-9)
Supplement: Supplementary file 5 — Supplementary Material 5: Supplementary Table 4 [file 12917_2025_4903_MOESM5_ESM.xlsx]

## Sheet: Sheet1
Animal category in Norwegian	Animal category in English	In scope for reporting in year 2023	Included in the completeness calculation
Akvariefisk	Ornamental fish	No	No
Alpakka	Alpakka	No	No
And	Duck	No	No
Andre dyr	Other animals	No	No
Andre fjørfe	Other poultry	No	Yes
Andre matproduserende dyr	Other food-producing animals	No	Yes
Burfugl	Caged bird	No	No
Esel	Donkey	No	No
Fjørfe	Other chickens	Yes	Yes
Fjørfe, kalkun	Other turkeys	Yes	Yes
Fjørfe, livkylling	Other chickens	Yes	Yes
Fjørfe, slaktekylling	Broilers	Yes	Yes
Geit	Goats	No	Yes
Gnagere	Rodents	No	No
Gås	Goose	No	No
Hest	Horses	No	Yes
Hund	Dogs	No	No
Høns, andre	Other chickens	Yes	Yes
Høns, konsumeggproduksjon	Laying hens	Yes	Yes
Høns, slaktekylling	Broilers	Yes	Yes
Kalkun, andre	Other turkeys	Yes	Yes
Kalkun, kjøttproduksjon	Fattening turkeys	Yes	Yes
Kanin	Rabbits	No	No
Katt	Cats	No	No
Lama	Camelidae	No	No
Lama, alpakka, m.m.	Camelidae	No	No
Marsvin	Guinea pigs	No	No
Muslinger m.m.	Bivalve molluscs	No	No
Oppdrettsfisk, Andre	Other farmed fish	No	No
Oppdrettsfisk, Berggylt	Ballan wrasse	No	No
Oppdrettsfisk, Flekksteinbit	Spotted wolffish	No	No
Oppdrettsfisk, Karpe	Carp	No	No
Oppdrettsfisk, Kveite	Halibut	No	No
Oppdrettsfisk, Laks	Atlantic salmon	No	No
Oppdrettsfisk, Piggvar	Turbot	No	No
Oppdrettsfisk, Regnbueørret (Oncorhynchus mykiss)	Rainbow trout	No	No
Oppdrettsfisk, Rognkjeks	Lumpfish	No	No
Oppdrettsfisk, Sjørøye	Arctic char	No	No
Oppdrettsfisk, Torsk	Atlantic cod	No	No
Oppdrettsfisk, Ørret (Salmo trutta)	Brown trout	No	No
Oppdrettshjort	Farmed deer	No	No
Pelsdyr	Fur animals	No	No
Reinsdyr	Reindeer	No	No
Sau	Sheep	No	Yes
Storfe	Other cattle	Yes	Yes
Storfe, andre	Other cattle	Yes	Yes
Storfe, kjøttproduksjon	Beef cattle	Yes	Yes
Storfe, melkeproduksjon	Dairy cattle	Yes	Yes
Svin	Other pigs	Yes	Yes
Svin, andre	Other pigs	Yes	Yes
Svin, kjøttproduksjon	Fattening pigs	Yes	Yes
Terrariedyr	Terrarium animals	No	No
Zoo-dyr	Zoo animals	No	No
