# Supplementary material for: Quality assessment of antibiotic use data in the Norwegian veterinary prescription register for 2023
Source: BMC Vet Res. 2025 Aug 7;21:510. doi: 10.1186/s12917-025-04903-9 (PMC12333288; doi:10.1186/s12917-025-04903-9)
Supplement: Supplementary file 6 — Supplementary Material 6: Supplementary Table 5 [file 12917_2025_4903_MOESM6_ESM.xlsx]

## Sheet: Sheet1
Reporting unit used by veterinarian	Package unit	Calculation rule assigned	Comment	Calculation for number of applicators per animal	Calculation for number of packages (per record)	Calculation for amount of active moiety in kg (per record)
spr, stk, dose, doser	sprøyte	1		Calculated quantity per animal	(Calculated number of applicators per animal * number of animals) / number of applicators in a package	When amount of active substance per applicator is given in mg: (Calculated number of applicators per animal * number of animals* amount of active substance per applicator *conversion factor) / 1000000. When amount of active substance per applicator is given in g: (Calculated number of applicators per animal * number of animals* amount of active substance per applicator *conversion factor) / 1000
g	sprøyte	4		Calculated quantity per animal/ amount of product per applicator
ml	sprøyte	5		Calculated quantity per animal/ amount of product per applicator
spr, stk	g	2		Calculated quantity per animal
g	g	6		Calculated quantity per animal/ amount of product per applicator
g of active substance	sprøyte or g	7	Introduced after correction	(Calculated quantity per animal * 1000)/ amount of active substance per applicator
mg of active substance	sprøyte or g	8	Introduced after correction	Calculated quantity per animal/ amount of active substance per applicator
