# Supplementary material for: Quality assessment of antibiotic use data in the Norwegian veterinary prescription register for 2023
Source: BMC Vet Res. 2025 Aug 7;21:510. doi: 10.1186/s12917-025-04903-9 (PMC12333288; doi:10.1186/s12917-025-04903-9)
Supplement: Supplementary file 7 — Supplementary Material 7: Supplementary Table 6 [file 12917_2025_4903_MOESM7_ESM.xlsx]

## Sheet: Sheet1
Nordic article number	Medicinal Product name	Amount of product per applicator	Decided cut-off for maximum number of applicators per cow
1994	Carepen vet	10 g	40
486198	Carepen vet	10 g	40
27429	Mastipen vet	10 g	40
76460	Mastipen vet	10 g	40
165035	Synulox Comp vet	3 g	24
298153	Orbenin vet	3 g	8
298132	Orbenin extra vet	6 g	8
361411	Synulox LC Plus vet	3 g	24
27442	Mastipen vet	10 g	40
264994	Siccalactin vet	8 g	8
522003	Streptocillin vet.	8 g	24
244250	Orbenin extra vet	3.6 g	8
205876	Ubrostar dry cow vet	4.5 g	8
19403	Carepen vet	10 g	40
482630	Carepen vet	10 g	40
262972	Cloxac-Benz cp vet intram 1000	1 g	8
279687	Benestermycin vet	5 ml	8
