# Supplementary material for: Quality assessment of antibiotic use data in the Norwegian veterinary prescription register for 2023
Source: BMC Vet Res. 2025 Aug 7;21:510. doi: 10.1186/s12917-025-04903-9 (PMC12333288; doi:10.1186/s12917-025-04903-9)
Supplement: Supplementary file 8 — Supplementary Material 8: Supplementary Table 7A [file 12917_2025_4903_MOESM8_ESM.xlsx]

## Sheet: Sheet1
Reporting Unit used by veterinarian	Package Unit	Unit for strength denominator of active substance	Calculation Rule assigned	Comment
Tablets
stk	stk	stk	1
Injections
ml	ml	ml	1
stk	ml	ml	2 (changed to 1)	Vets reported wrong unit (should have reported stk)
dose	ml	ml	0	No rule possible for reporting unit dose
Intrauterine
stk	stk	stk	1
Oral powder
g	g	g	1
Oral paste
g	g	g	1
kg	g	g	12 (change to 1)	Vets reported wrong unit (should have reported g)
stk/spr	g	g	2
doser	g	g	0	No rule possible for reporting unit "dose"
dose	g	g	0	No rule possible for reporting unit "doser"
ml	g	g	0	Strength of solution is unknown
Powder for oral solution
g	kg	kg	3
kg	kg	kg	1
ml	ml	ml	1
Oral solution
ml	ml	ml	1
ml	L	L	3
Injection powder
g	g	stk	9
g	mg	stk	10
stk	ml	ml	2
stk	mg	stk	11
stk	g	stk	11
stk	stk	stk	1
ml	g	stk	0	Strength of solution is unknown
ml	ml	ml	1
dose	g	stk	0	No rule possible for reporting unit "dose"
doser	ml	ml	0	No rule possible for reporting unit "doser"
Infusion powder
g	g	stk	9
