# Supplementary material for: Quality assessment of antibiotic use data in the Norwegian veterinary prescription register for 2023
Source: BMC Vet Res. 2025 Aug 7;21:510. doi: 10.1186/s12917-025-04903-9 (PMC12333288; doi:10.1186/s12917-025-04903-9)
Supplement: Supplementary file 9 — Supplementary Material 9: Supplementary Table 7B [file 12917_2025_4903_MOESM9_ESM.xlsx]

## Sheet: Sheet1
Calculation rule	Unit for strength of active substance	Calculation for number of packages (per record)	Calculation for amount of active moiety in kg (per record)
1	mg	Reported quantity of medicine used/Total size of the package	(Reported quantity of medicine used * strength of active substance * conversion factor)/1000000
1	g	Reported quantity of medicine used/Total size of the package	(Reported quantity of medicine used * strength of active substance * conversion factor)/1000
2	mg	Reported quantity of medicine used/Number of injections/tablets per package	(Reported quantity of medicine used * g/ml of medicinal product per injection/tablet * strength of active substance * conversion factor)/1000000
2	g	Reported quantity of medicine used/Number of injections/tablets per package	(Reported quantity of medicine used * g/ml of medicinal product per injection/tablet * strength of active substance * conversion factor)/1000
3	mg	Reported quantity of medicine used/ (Total size of the package * 1000)	(Reported quantity of medicine used * strength of active substance * conversion factor)/1000000000
3	g	Reported quantity of medicine used/ (Total size of the package * 1000)	(Reported quantity of medicine used * strength of active substance * conversion factor)/1000000
9	g	Reported quantity of medicine used/Total size of the package	(Reported quantity of medicine used * conversion factor)/1000
10	mg	Reported quantity of medicine used * 1000/Total size of the package	(Reported quantity of medicine used * conversion factor)/1000
11	mg	Reported quantity of medicine used/Total size of the package	(Reported quantity of medicine used * g/ml of medicinal product per injection/tablet * conversion factor)/1000000
11	g	Reported quantity of medicine used * 1000/Total size of the package	(Reported quantity of medicine used * g/ml of medicinal product per injection/tablet * conversion factor)/1000
12	mg	Reported quantity of medicine used/Total size of the package	(Reported quantity of medicine used * 1000 * strength of active substance * conversion factor)/1000000
