# Supplementary material for: Quality assessment of antibiotic use data in the Norwegian veterinary prescription register for 2023
Source: BMC Vet Res. 2025 Aug 7;21:510. doi: 10.1186/s12917-025-04903-9 (PMC12333288; doi:10.1186/s12917-025-04903-9)
Supplement: Supplementary file 10 — Supplementary Material 10: Supplementary Table 8 [file 12917_2025_4903_MOESM10_ESM.xlsx]

## Sheet: Sheet1
Nordic article number	Medicinal Product Name	Species	Cut-off in “ml”
34041	Baytril vet	pigs	52.5
34041	Baytril vet	cattle	650
437921	Baytril vet	pigs	45
101096	Resflor vet	cattle	346.67
105151	Denagard vet	pigs	350
120105	Clamoxyl vet	cattle	606.67
120105	Clamoxyl vet	pigs	163.33
159386	Zactran	cattle	104
159386	Zactran	pigs	28
376742	Zactran	cattle	104
376742	Zactran	pigs	28
371104	Tulaven	cattle	65
371104	Tulaven	pigs	17.5
175956	Tulaven	cattle	65
175956	Tulaven	pigs	17.5
210301	Aquacycline vet	cattle	144.44
210301	Aquacycline vet	Pigs	38.89
308144	Borgal vet	cattle	1137.5
308144	Borgal vet	pigs	306.25
264291	Borgal vet	cattle	1137.5
264291	Borgal vet	pigs	306.25
296929	Clamoxyl Long Acting vet	cattle	520
296929	Clamoxyl Long Acting vet	pigs	140
334462	Engemycin vet	cattle	1300
334462	Engemycin vet	pigs	350
350942	Clamoxyl prolongatum vet	cattle	520
350942	Clamoxyl prolongatum vet	pigs	140
400176	Terramycin Prolongatum vet	cattle	260
400176	Terramycin Prolongatum vet	pigs	70
402735	Streptocillin vet	cattle	1820
402735	Streptocillin vet	pigs	490
99684	Zeleris	cattle	260
485224	Zeleris	cattle	260
502070	Borgal vet	cattle	1137.5
502070	Borgal vet	pigs	306.25
511675	Penovet vet	cattle	1300
511675	Penovet vet	pigs	350
144907	Penovet vet	cattle	1300
144907	Penovet vet	pigs	350
454918	Penovet vet	cattle	1300
454918	Penovet vet	pigs	350
519445	Trymox vet	cattle	520
519445	Trymox vet	pigs	140
531046	Terramycin vet	cattle	1300
531046	Terramycin vet	pigs	350
560289	Primopen	cattle	520
560289	Primopen	pigs	140
34041	Baytril vet	Sheep	80
101096	Resflor vet	Sheep	42.67
120105	Clamoxyl vet	Sheep	74.67
159386	Zactran	Sheep	12.8
376742	Zactran	Sheep	12.8
371104	Tulaven	Sheep	8
175956	Tulaven	Sheep	8
210301	Aquacycline vet	Sheep	17.78
308144	Borgal vet	Sheep	140
264291	Borgal vet	Sheep	140
296929	Clamoxyl Long Acting vet	Sheep	64
334462	Engemycin vet	Sheep	160
350942	Clamoxyl prolongatum vet	Sheep	64
400176	Terramycin Prolongatum vet	Sheep	32
402735	Streptocillin vet	Sheep	224
99684	Zeleris	Sheep	32
485224	Zeleris	Sheep	32
502070	Borgal vet	Sheep	140
511675	Penovet vet	Sheep	160
144907	Penovet vet	Sheep	160
454918	Penovet vet	Sheep	160
519445	Trymox vet	Sheep	64
531046	Terramycin vet	Sheep	160
560289	Primopen	Sheep	64
34041	Baytril vet	Goats	65
101096	Resflor vet	Goats	34.67
120105	Clamoxyl vet	Goats	60.67
159386	Zactran	Goats	10.4
376742	Zactran	Goats	10.4
371104	Tulaven	Goats	6.5
175956	Tulaven	Goats	6.5
210301	Aquacycline vet	Goats	14.44
308144	Borgal vet	Goats	113.75
264291	Borgal vet	Goats	113.75
296929	Clamoxyl Long Acting vet	Goats	52
334462	Engemycin vet	Goats	130
350942	Clamoxyl prolongatum vet	Goats	52
400176	Terramycin Prolongatum vet	Goats	26
402735	Streptocillin vet	Goats	182
99684	Zeleris	Goats	26
485224	Zeleris	Goats	26
502070	Borgal vet	Goats	113.75
511675	Penovet vet	Goats	130
144907	Penovet vet	Goats	130
454918	Penovet vet	Goats	130
519445	Trymox vet	Goats	52
531046	Terramycin vet	Goats	130
560289	Primopen	Goats	52
