# Supplementary material for: Quality assessment of antibiotic use data in the Norwegian veterinary prescription register for 2023
Source: BMC Vet Res. 2025 Aug 7;21:510. doi: 10.1186/s12917-025-04903-9 (PMC12333288; doi:10.1186/s12917-025-04903-9)
Supplement: Supplementary file 11 — Supplementary Material 11: Supplementary Table 9 [file 12917_2025_4903_MOESM11_ESM.xlsx]

## Sheet: Sheet1
Pharmaceutical form	Medicinal product name	Active substance(s)	Nordic article number(s)	Number of records in VetReg	Completeness per product type (in percent)	Completeness per pharmaceutical form (in percent)
Injection	Aquacycline vet	Oxytetracycline 180mg/ml	210301	13	148	86.19
Injection	Baytril vet	Enrofloxacin 25mg/ml	437921	37	9.52
Injection	Baytril vet	Enrofloxacin 100mg/ml	34041	1163	56.56
Injection	Borgal vet	Sulfadoxine 200mg/ml and Trimethoprim 40mg/ml	308144 and 502070, 573998	13710	71.1
Injection	Borgal vet	Sulfadoxine 62.5mg/ml and Trimethoprim 12.5mg/ml	264291	149	Not in sales
Injection	Clamoxyl vet	Amoxicillin 150mg/ml	120105	6270	70.55
Injection	Clamoxyl Long Acting vet	Amoxicillin 150mg/ml	296929	2	Not in sales
Injection	Clamoxyl prolongatum vet	Amoxicillin 150mg/ml	350942	5	Not in sales
Injection	Denagard vet	Tiamulin 200mg/ml	105151	470	67.96
Injection	Engemycin vet	Oxytetracycline 100mg/ml	334462	238	66.39
Injection	Penovet vet	Benzylpenicillin procaine 300mg/ml	144907, 454918, 511675	96970	90.15
Injection	Primopen	Benzylpenicillin procaine 300mg/ml	560289, 529597	714	33.93
Injection	Resflor vet	Florfenicol 300mg/ml	101096	1517	77.35
Injection	Streptocillin vet	Benzylpenicillin procaine 200mg/ml and Dihydrostreptomycin 250mg/ml	402735, 145003, 402743	2369	55.03
Injection	Terramycin Prolongatum vet	Oxytetracycline 200mg/ml	400176	2938	52.29
Injection	Terramycin vet	Oxytetracycline 100mg/ml	531046	3045	85.86
Injection	Tribrissen vet	Sulfadoxine 400mg/ml and Trimethoprim 80mg/ml	430157	4	Not in sales
Injection	Trymox vet	Amoxicillin 150mg/ml	519445	37	6.51
Injection	Tulaven	Tulathromycin 100mg/ml	175956 and 371104	1	1.33
Injection	Zactran	Gamithromycin 150mg/ml	376742, 159386	646	81.6
Injection	Zeleris	Florfenicol 400mg/ml	485224	103	85.41
Injection powder	Vetmast	Benzylpenicillin procaine monohydrate 236.3mg/ml	195202	12	Not in sales	Not in sales
Intramammary	Benestermycin vet	Framycetin 100mg/syringe, Penthamate hydriodide 100mg/syringe and Benethamine penicillin 280mg/syringe	279687	336	Not in sales	78.26
Intramammary	Carepen vet	Benzylpenicillin procaine 600mg/syringe	482630 and 001994, 486198 and 019403	3983	74.69
Intramammary	Mastipen vet	Benzylpenicillin procaine 300mg/syringe	076460, 027442, 027429	16960	90.11
Intramammary	Orbenin extra vet	Cloxacillin 1g/syringe	298132	62	52.29
Intramammary	Orbenin extra vet	Cloxacillin 600mg/syringe	244250	42	Not in sales
Intramammary	Orbenin vet	Cloxacillin 500mg/syringe	298153	3448	58.77
Intramammary	Siccalactin vet	Benzathine benzylpenicillin 170mg/syringe and Dihydrostreptomycin 400mg/syringe	264994	41	Not in sales
Intramammary	Streptocillin vet	Benzylpenicillin procaine monohydrate 200mg/syringe and Dihydrostreptomycin 200mg/syringe	522003	42	Not in sales
Intramammary	Synulox Comp vet	Amoxicillin 200mg/syringe	165035	1968	68.61
Intramammary	Synulox LC Plus vet	Amoxicillin 200mg/syringe	361411	19	Not in sales
Intramammary	Ubrostar dry cow vet	Framycetin 100mg/syringe, Penthamate hydriodide 100mg/syringe and Benethamine penicillin 280mg/syringe	205876	11	21.33
Oral solution	Denagard vet	Tiamulin 125mg/ml	103088	138	93.33	93.1
Oral solution	Vetmulin vet	Tiamulin 125mg/ml	331492	3	90
Oral soultion powder	Phenoxylin vet	Phenoxymethylpenicillin 325g/kg	227716	85	49.62	49.62
Oral paste	Norodine vet	Sulfadoxine 288.3mg/g and Trimethoprim 58mg/g	408074, 137448	6301	83.66	83.66
Oral powder	Terramycin vet	Oxytetracycline 200mg/g	164764	76	79.56	79.56
Tablet	Antirobe vet	Clindamycin 25mg/stk	410658	4256	91.79	91.21
Tablet	Antirobe vet	Clindamycin 75mg/stk	568517	3578	92.59
Tablet	Antirobe vet	Clindamycin 150mg/stk	106471	4533	94.39
Tablet	Baytril	Enrofloxacin 150mg/stk	484788, 477405	891	97.2
Tablet	Baytril vet	Enrofloxacin 150mg/stk	019775, 496174	528	82.83
Tablet	Baytril vet	Enrofloxacin 15mg/stk	27409	1251	84.3
Tablet	Baytril vet	Enrofloxacin 50mg/stk	34033	1815	85.2
Tablet	Clamoxyl vet	Amoxicillin 200mg/stk	120596	17488	86.25
Tablet	Clindabactin	Clindamycin 220mg/stk	529986	1385	82.34
Tablet	Dihydrostreptomycin vet	Dihydrostreptomycin 500mg/stk	188284	48	Not in sales
Tablet	Ronaxan vet	Doxycycline 20mg/stk	195099 and 303088 and 479085	367	68.64
Tablet	Synulox vet	Amoxicillin 40mg/stk	88419	19117	84.49
Tablet	Synulox vet	Amoxicillin 200mg/stk	88435	20204	93.73
Tablet	Synulox vet	Amoxicillin 400mg/stk	30981	10336	93.58
Intrauterine	Terramycin vet	Oxytetracycline 500mg/stk	157818 and 287359	138	232	782.51
Intrauterine	Sulfa-Streptocillin vet	Benzylpenicillin procaine 250mg/stk, Dihydrostreptomycin 500mg/stk and Sulfadimidine 4g/stk	043562 and 128131	24	Not in sales
