# Supplementary material for: Quality assessment of antibiotic use data in the Norwegian veterinary prescription register for 2023
Source: BMC Vet Res. 2025 Aug 7;21:510. doi: 10.1186/s12917-025-04903-9 (PMC12333288; doi:10.1186/s12917-025-04903-9)
Supplement: Supplementary file 12 — Supplementary Material 12: Supplementary Table 10 [file 12917_2025_4903_MOESM12_ESM.xlsx]

## Sheet: Sheet1
Pharmaceutical form	Medicinal product name	Active substance(s)	Nordic article number	Number of records in VetReg	Completeness per medicinal product (in percent)	Completeness per pharmaceutical form (in percent)
Injection	Aquacycline vet	Oxytetracycline 180mg/ml	210301	1	66.67	56.79
Injection	Baytril vet	Enrofloxacin 25mg/ml	437921	40	14.02
Injection	Baytril vet	Enrofloxacin 100mg/ml	34041	287	45.53
Injection	Borgal vet	Sulfadoxine 200mg/ml and Trimethoprim 40mg/ml	308144 and 502070	812	54.11
Injection	Borgal vet	Sulfadoxine 62.5mg/ml and Trimethoprim 12.5mg/ml		0	Not in sales or pharmacy
Injection	Clamoxyl vet	Amoxicillin 150mg/ml	120105	552	47.35
Injection	Clamoxyl Long Acting vet	Amoxicillin 150mg/ml		0	Not in sales or pharmacy
Injection	Clamoxyl prolongatum vet	Amoxicillin 150mg/ml		0	Not in sales or pharmacy
Injection	Denagard vet	Tiamulin 200mg/ml	105151	170	66.42
Injection	Engemycin vet	Oxytetracycline 100mg/ml	334462	5	18.48
Injection	Penovet vet	Benzylpenicillin procaine 300mg/ml	144907, 454918, 511675	5360	54.59
Injection	Primopen	Benzylpenicillin procaine 300mg/ml	560289, 529597	13	17.43
Injection	Resflor vet	Florfenicol 300mg/ml	101096	119	57.14
Injection	Streptocillin vet	Benzylpenicillin procaine 200mg/ml and Dihydrostreptomycin 250mg/ml	402735	169	42.63
Injection	Terramycin Prolongatum vet	Oxytetracycline 200mg/ml	400176	314	63.4
Injection	Terramycin vet	Oxytetracycline 100mg/ml	531046	475	65.67
Injection	Tribrissen vet	Sulfadoxine 400mg/ml and Trimethoprim 80mg/ml	430157	0	Not in sales or pharmacy
Injection	Trymox vet	Amoxicillin 150mg/ml	519445	22	19.05
Injection	Tulaven	Tulathromycin 100mg/ml	371104	0	Not in pharmacy
Injection	Zactran	Gamithromycin 150mg/ml	376742, 159386	79	83.6
Injection	Zeleris	Florfenicol 400mg/ml	485224	3	18.18
Injection powder	Vetmast	Benzylpenicillin procaine monohydrate 236.3mg/ml		0	Not in sales or pharmacy
Intramammary	Benestermycin vet	Framycetin 100mg/syringe, Penthamate hydriodide 100mg/syringe and Benethamine penicillin 280mg/syringe		5	Not in slaes	64.9
Intramammary	Carepen vet	Benzylpenicillin procaine 600mg/syringe	482630 and 001994, 486198 and 019403	331	75.06
Intramammary	Mastipen vet	Benzylpenicillin procaine 300mg/syringe	076460, 027442, 027429	762	58.06
Intramammary	Orbenin extra vet	Cloxacillin 1g/syringe	298132	4	87.5
Intramammary	Orbenin extra vet	Cloxacillin 600mg/syringe		0	Not in sales or pharmacy
Intramammary	Orbenin vet	Cloxacillin 500mg/syringe	298153	767	63.89
Intramammary	Siccalactin vet	Benzathine benzylpenicillin 170mg/syringe and Dihydrostreptomycin 400mg/syringe		0	Not in sales or pharmacy
Intramammary	Streptocillin vet	Benzylpenicillin procaine monohydrate 200mg/syringe and Dihydrostreptomycin 200mg/syringe		0	Not in sales or pharmacy
Intramammary	Synulox Comp vet	Amoxicillin 200mg/syringe	165035	592	71.86
Intramammary	Synulox LC Plus vet	Amoxicillin 200mg/syringe		0	Not in sales or pharmacy
Intramammary	Ubrostar dry cow vet	Framycetin 100mg/syringe, Penthamate hydriodide 100mg/syringe and Benethamine penicillin 280mg/syringe	205876	6	62.67
Oral solution	Denagard vet	Tiamulin 125mg/ml	103088	112	90.85	90.78
Oral solution	Vetmulin vet	Tiamulin 125mg/ml	331492	3	90
Oral solution powder	Phenoxylin vet	Phenoxymethylpenicillin 325g/kg	227716	18	14.54	14.54
Oral paste	Norodine vet	Sulfadoxine 288.3mg/g and Trimethoprim 58mg/g	408074	6019	84.07	84.07
Oral powder	Terramycin vet	Oxytetracycline 200mg/g	164764	56	88.64	88.64
Tablet	Antirobe vet	Clindamycin 25mg/stk	410658	4297	92.81	92.23
Tablet	Antirobe vet	Clindamycin 75mg/stk	568517	3604	93.43
Tablet	Antirobe vet	Clindamycin 150mg/stk	106471	4555	94.91
Tablet	Baytril	Enrofloxacin 150mg/stk	484788, 477405	907	100.05
Tablet	Baytril vet	Enrofloxacin 150mg/stk	019775, 496174	530	82
Tablet	Baytril vet	Enrofloxacin 15mg/stk	27409	1266	84.75
Tablet	Baytril vet	Enrofloxacin 50mg/stk	34033	1840	86.32
Tablet	Clamoxyl vet	Amoxicillin 200mg/stk	120596	17577	86.81
Tablet	Clindabactin	Clindamycin 220mg/stk	529986	1393	82.96
Tablet	Dihydrostreptomycin vet	Dihydrostreptomycin 500mg/stk		0	Not in sales or pharmacy
Tablet	Ronaxan vet	Doxycycline 20mg/stk	195099 and 303088 and 479085	373	69.91
Tablet	Synulox vet	Amoxicillin 40mg/stk	88419	19324	86.1
Tablet	Synulox vet	Amoxicillin 200mg/stk	88435	20333	94.59
Tablet	Synulox vet	Amoxicillin 400mg/stk	30981	10397	94.19
Intrauterine	Terramycin vet	Oxytetracycline 500mg/stk	287359	9	67.66	67.66
